# Supplementary material for: Raising Awareness of the Severity of “Contactless Stings” by Cassiopea Jellyfish and Kin
Source: Animals (Basel). 2021 Nov 24;11(12):3357. doi: 10.3390/ani11123357 (PMC8698115; doi:10.3390/ani11123357)
Supplement: Supplementary file 1 [file animals-11-03357-s001.zip]

Archive with 11 entries (8 files):
- animals-1434736-supplementary/
- animals-1434736-supplementary/animals-1434736-Proofed Supplementary/
- animals-1434736-supplementary/animals-1434736-Proofed Supplementary/animals-1434736-Supplementary Table S1.pdf
- animals-1434736-supplementary/animals-1434736-Proofed Supplementary/Surveys/
- animals-1434736-supplementary/animals-1434736-Proofed Supplementary/Surveys/Stinging Survey Anon Responses.xlsx
- animals-1434736-supplementary/animals-1434736-Proofed Supplementary/Surveys/Stinging Water Survey (Bahasa).pdf
- animals-1434736-supplementary/animals-1434736-Proofed Supplementary/Surveys/Stinging Water Survey (Chinese).pdf
- animals-1434736-supplementary/animals-1434736-Proofed Supplementary/Surveys/Stinging Water Survey (English).pdf
- animals-1434736-supplementary/animals-1434736-Proofed Supplementary/Surveys/Stinging Water Survey (French).pdf
- animals-1434736-supplementary/animals-1434736-Proofed Supplementary/Surveys/Stinging Water Survey (Japanese).pdf
- animals-1434736-supplementary/animals-1434736-Proofed Supplementary/Surveys/Stinging Water Survey (Spanish).pdf
