# Supplementary material for: Raising Awareness of the Severity of “Contactless Stings” by Cassiopea Jellyfish and Kin
Source: Animals (Basel). 2021 Nov 24;11(12):3357. doi: 10.3390/ani11123357 (PMC8698115; doi:10.3390/ani11123357)
Supplement: Supplementary file 1 [file animals-11-03357-s001.zip › animals-1434736-supplementary/animals-1434736-Proofed Supplementary/Surveys/Stinging Survey Anon Responses.xlsx]

## Sheet: Form Responses 1
How long (total) have you worked with Cassiopea or other Rhizostome jellyfish?	How many times have you felt “stinging water”?	I experienced stinging water while acting in my role as:	Where geographically (as specific as possible) did you feel “stinging water”?	Where geographically (as specific as possible) did you feel “stinging water”?	What would you classify this location as	When you felt this, what were you doing (wading, scuba, snorkel)?	If you were close to a Cassiopea, how close to Cassiopea medusae were you?	Same as above but for any kind of jellyfish. Provide species in next question if certain.	If non-Cassiopea jellyfish, provide genus or species name. Some common rhizostome jellyfish are provided in the images above.	To the best of your knowledge, how many Cassiopea (or other target Rhizostome jellyfish) were there in a 2 m radius of you?	Provide an average size estimate of medusae in your immediate vicinity. (2 m radius)	What was the highest Cassiopea (or other target Rhizostome jellyfish) density you saw in the area in which you were working (individuals/sq. meter)?	How far were you from this area of highest density?	Did you engage in any action that resulted in disturbance or dislocation of medusae? This includes poking, kicking up surrounding water with fins, stepping on, etc.	How long did you stay in this area?	What level of discomfort did you experience? (1- mild tickle, 3- burn and irritation, 5- severe pain)	What would you consider this discomfort most comparable to?	Did you experience any skin discoloration in this area post-discomfort?	Is there anything else you would like to tell us about this instance?
6+ years	More than thrice	Researcher (including graduate students)	[REMOVED]		Mangrove	Snorkeling	10-50 cm			5-10	5-10 cm	[REMOVED]	5-8 m	Maybe	10-15 min	2		No
I have not worked with these jellyfish for research or aquarium purposes	Thrice	Student (non-graduate)	Deer key		Canal	Snorkeling	50-100 cm			20+	10-15 cm	20	<1 m	Yes	5-10 min	3	A fiberglass rash	No
6+ years	More than thrice	Professional aquarist, Recreational swimmer/snorkeler, during other leisure activities	[REMOVED]		Lagoon	Snorkeling	50-100 cm			20+	5-10 cm	[REMOVED]	1-2 m	Yes	1 hr+	2	[REMOVED]	Yes
< 1 year	Never	Professional aquarist, Never experienced stinging water so far.
1-3 years	Once	Researcher (including graduate students)	Cocos lagoon, Malesso, Guam	Cocos Lagoon, Malesso, Guam	Mangrove	Snorkeling	10-50 cm			1	10-15 cm	1/sqm, present but not abundant		Yes	5-10 min	4	Fire ants	Yes	I disturbed the Cassiopea medusa with my hand to collect it. That seemed to trigger the release of cassiomes and mucus.
3-6 years	More than thrice	Professional aquarist, Recreational swimmer/snorkeler, during other leisure activities	Florida Keys - Big Pine Key, Summerland Key and Key West		Mangrove	Snorkeling	1-2 m			5-10	15-30 cm	20	1-2 m	Yes	<5 min	3	severe insect bite	Yes
1-3 years	More than thrice	Professional aquarist	New England Aquarium, Boston MA		Public Aquarium (i.e. work)	Working in an aquarium setting	10-50 cm			10-20	10-15 cm	20/sq. meter	<1 m	Yes	<5 min	5	"road rash" or skinning a leg/arm, for instance, in a biking accident	Yes	I've worked with these animals daily for ~3 years. My sensitivity has in creased over time and I now react more strongly (blistering vs almost no reaction in the early days), with exposure to fewer individuals.
< 1 year	More than thrice	Researcher (including graduate students)	[REMOVED]	[REMOVED]	Mangrove	Wading	50-100 cm			2-5	10-15 cm	[REMOVED]	<1 m	Yes	10-15 min	2	[REMOVED]	Don't know
6+ years	Once	Researcher (including graduate students)	Cocoanut Island, Oahu, Hawaii	as above	Lagoon	Snorkeling	1-2 m			2-5	10-15 cm			Yes	<5 min	4		Don't know	it was the third time I had visited the area; the first time, a long-time diver asked me if I didn't feel like I was being stung
< 1 year	More than thrice	Professional aquarist	At work, in Melbourne whilst cleaning our Cassiopeia tanks		Public Aquarium (i.e. work)	Working in an aquarium setting	10-50 cm		Blue Blubber - Catostylus Mosaicus	20+	10-15 cm	50	1-2 m	Yes	15 -30 min	2	carpet burn	Yes	I work in an aquarium (sea life Melbourne) and was scrubbing algae off our tank, disturbing our medusa. When disturbed they often emit mucus stings.
6+ years	More than thrice	Professional aquarist	[REMOVED]	[REMOVED]	Public Aquarium (i.e. work)	Working in an aquarium setting	10-50 cm	<10 cm	[REMOVED]	20+	5-10 cm	[REMOVED]	<1 m	Yes	15 -30 min	3	[REMOVED]	Yes	[REMOVED]
< 1 year	Once	Professional aquarist	[REMOVED]	[REMOVED]	Public Aquarium (i.e. work)	Working in an aquarium setting	10-50 cm			20+	<5 cm	[REMOVED]	<1 m	Yes	15 -30 min	2	[REMOVED]	No	[REMOVED]
3-6 years	More than thrice	Professional aquarist	[REMOVED]	[REMOVED]	Public Aquarium (i.e. work)	Working in an aquarium setting	50-100 cm			2-5	10-15 cm	[REMOVED]	<1 m	No	5-10 min	2	[REMOVED]	Yes	[REMOVED]
1-3 years	More than thrice	Professional aquarist	San Antonio Zoo's Friedrich Aquarium		Public Aquarium (i.e. work)	Working in an aquarium setting	<10 cm			20+	<5 cm	20+	<1 m	No	15 -30 min	3	Irritated itch	Yes	I was working in an Cassiopeia-exclusive system
6+ years	More than thrice	Professional aquarist, Recreational swimmer/snorkeler, during other leisure activities	Florida Keys	Florida Keys	Mangrove	Snorkeling	2-5 m			10-20	There were a variety of sizes	Completely covered the ground in large patches	2-5 m	Maybe	30-60 min	3	fiberglass in skin. It was not nearly as painful as say sponges or firecoral but burning/stinging	No	I believe wild cassies sting/create more mucus than captive
6+ years	More than thrice	Professional aquarist, Recreational swimmer/snorkeler, during other leisure activities	Florida Keys		shallow water (<3') sandy bottom with seagrass stands	Snorkeling	10-50 cm			10-20	10-15 cm	5-10	1-2 m	Yes	<5 min	3	pin pricks	Don't know
I have not worked with these jellyfish for research or aquarium purposes	Thrice	Researcher (including graduate students)	Moorea, French Polynesia		Lagoon	Scuba diving	2-5 m			0		5	2-5 m	No	5-10 min	3	being bitten by 30 mosquitoes	No
1-3 years	More than thrice	Professional aquarist	In a public NC aquarium exhibit	In a public NC aquarium exhibit	Public Aquarium (i.e. work)	Working in an aquarium setting	10-50 cm			20+	5-10 cm	20	<1 m	Yes	10-15 min	3	mild bee stings	Yes
1-3 years	More than thrice	Professional aquarist	In an aquarium		Public Aquarium (i.e. work)	Working in an aquarium setting	<10 cm			20+	5-10 cm	100+ In an area less than 1 sq. meter	<1 m	Yes	10-15 min	3		No
I have not worked with these jellyfish for research or aquarium purposes	Once	Recreational swimmer/snorkeler, during other leisure activities	Barbados	Discovery bay	Sea	Snorkeling	Didn't see any or do not know		I don’t know			I don’t know	Didn't see any or do not know	Maybe	30-60 min	3	Nad nettle sting	Yes	I am not sure what it was but locals called it 2 things agua mala and sea lice
6+ years	More than thrice	Professional aquarist	Inland public aquarium	Inland public aquarium	Public Aquarium (i.e. work)	Working in an aquarium setting	<10 cm			20+	Wide range from <5cm to approximately 25cm in same tank	300	<1 m	Yes	15 -30 min	4	Fiberglass insulation rubbing into raw skin	Yes	This happened any time tank maintenance was done without gloves. Using long gloves to cover up to mid-bicep was protocol, but if the water sloshed into the glove or the glove dipped and water entered it would occur. The level of discomfort was depending on the amount of water in the glove. I usually wore regular nitrile gloves inside the long gloves to minimize contact (previous aquarist had beco…
6+ years	More than thrice	Professional aquarist, Recreational swimmer/snorkeler, during other leisure activities, Collecting specimens in Mangrove areas	[REMOVED]	[REMOVED]	Mangrove	Snorkeling	50-100 cm			2-5	10-15 cm	[REMOVED]	1-2 m	Yes	10-15 min	2	[REMOVED]	No	[REMOVED]
6+ years	More than thrice	Professional aquarist	In their tank water	in their tank water	Public Aquarium (i.e. work)	Working in an aquarium setting	10-50 cm			20+	10-15 cm	100	<1 m	Yes	5-10 min	3	sand fliy bites (midgeys)	Yes	Raised redness and itchiness for a few hours, even after washing the area in freshwater
6+ years	Once	Recreational swimmer/snorkeler, during other leisure activities	Belize - near Carrie Bow Cay	see above	Mangrove	Snorkeling	1-2 m		no other jellyfish observed	5-10	15-30 cm	can't remember - it was ~ 30 years ago	Didn't see any or do not know	Maybe	10-15 min	2	similar to fiberglass dust - irritating and itchy	No	It was uncomfortable but not unbearable
6+ years	More than thrice	Professional aquarist	At the Aquarium du Québec, Canada		Public Aquarium (i.e. work)	Working in an aquarium setting	10-50 cm			20+	5-10 cm	40	<1 m	Yes	15 -30 min	3	It first burn as a nasty sun burn and it itches like multiple muskitos stings for about 3-5 days	Don't know	As i work in an aquarium, this happens a lot. It is alway about the same experience in the same 2 tanks that are similar, one is only more swallow than the other. so I will only describe it once. Now, I always wear gloves when I am near them. The first few times it was not so bad, now it always burns when I clean the tank and move the water a little bit and the cassiopea are disturbed. I have pic…
1-3 years	More than thrice	Professional aquarist	On exposed skin	same as above	Public Aquarium (i.e. work)	Working in an aquarium setting	<10 cm	<10 cm		10-20	5-10 cm	30	<1 m	Yes	10-15 min	3	bee sting	Yes
1-3 years	More than thrice	Professional aquarist	[REMOVED]	[REMOVED]	Public Aquarium (i.e. work)	Scuba diving	Didn't see any or do not know	<10 cm	[REMOVED]	0	5-10 cm	[REMOVED]	Didn't see any or do not know	No	1 hr+	3	[REMOVED]	Yes	[REMOVED]
1-3 years	More than thrice	Professional aquarist	Closed Cassiopea system at the Maritime Aquarium in Norwalk, CT	Closed Cassiopea system at the Maritime Aquarium in Norwalk, CT	Public Aquarium (i.e. work)	Working in an aquarium setting	10-50 cm			20+	10-15 cm	34	<1 m	Yes	10-15 min	2	Equivalent to an itchy rash	No
6+ years	More than thrice	Professional aquarist, Recreational swimmer/snorkeler, during other leisure activities	In closed aquatic system	North Texas	Public Aquarium (i.e. work)	Working in an aquarium setting	10-50 cm			20+	5-10 cm	60	<1 m	No	10-15 min	3	quick onset of hives	Yes
6+ years	More than thrice	Researcher (including graduate students)	Cabo Frio, Rio de Janeiro, SE Brazil; Key Largo, Florida, USA	Cabo Frio, Rio de Janeiro, SE Brazil; Key Largo, Florida, USA	Mangrove	snorkeling to collect Cassiopea	10-50 cm		none	20+	15-30 cm	around 50	2-5 m	Yes	15 -30 min	1	mild irritation of skin, itching	Yes	a few minutes after feeling the irritation the skin was a little bit reddish, but in 1-2 hours the sensation and coloration disappeared
I have not worked with these jellyfish for research or aquarium purposes	Once	Researcher (including graduate students)	Bocas del Toro, Panama		Mangrove	Snorkeling	1-2 m			2-5	5-10 cm	5-10	Didn't see any or do not know	No	<5 min	3		No
I have not worked with these jellyfish for research or aquarium purposes	More than thrice	Researcher (including graduate students)	Florida Bay	Seagrass	Seagrass beds	Snorkeling	1-2 m			2-5	Unsure	3	Didn't see any or do not know	Yes	15 -30 min	2	Spending extended time in extremely cold temperatures where air burns on skin	No
3-6 years	More than thrice	Researcher (including graduate students), Recreational swimmer/snorkeler, during other leisure activities	Florida keys		Mangrove	Snorkeling	1-2 m	<10 cm		20+	5-10 cm	100	<1 m	Yes	30-60 min	3	Bee stings	Yes
1-3 years	More than thrice	Researcher (including graduate students)	Lake Macquarie, New South Wales, Australia		Mangrove	Kayaking	<10 cm			10-20	10-15 cm	8	<1 m	Yes	15 -30 min	2	skin allergy	No	welts occurred on skin, tingly feeling
< 1 year	More than thrice	Researcher (including graduate students), Recreational swimmer/snorkeler, during other leisure activities	Mediterranean sea in Israel (very common phenomenon during the summer).		Sea	Wading	Wasn't close to a Cassiopea	>5 m	Rhopilema nomadica	0	10-50cm	1 per 5 sq.meter	2-5 m	No	<5 min	1	Burn	Yes	Vinegar helps with thr sting
6+ years	Never	Professional aquarist
1-3 years	More than thrice	Professional aquarist	In a closed recirculating aquarium	In a closed recirculating aquarium	Public Aquarium (i.e. work)	Working in an aquarium setting	10-50 cm			20+	10-15 cm	25	<1 m	Yes	10-15 min	2	ant bites	No
I have not worked with these jellyfish for research or aquarium purposes	Thrice	Researcher (including graduate students)	St. John, US Virgin Islands, Lameshur Bay	18°19'07.4"N 64°43'26.0"W	Mangrove	Snorkeling	<10 cm			2-5	15-30 cm	15	1-2 m	Yes	1 hr+	2	sharp little needles	No
6+ years	More than thrice	Researcher (including graduate students), Student (non-graduate), Recreational swimmer/snorkeler, during other leisure activities	Brazil - Pará (-0.672221, -47.989931) and São Paulo (-23.402569, -45.002671)	Brazil - Pará (-0.672221, -47.989931) and São Paulo (-23.402569, -45.002671)	Sea	Wading	Wasn't close to a Cassiopea	10-50 cm	Lychnorhiza lucerna and Stomolophus fritillarius	0	5-10 cm	2	1-2 m	Maybe	30-60 min	2	Allergy/ touching and Urticaceae plant / sun burn	No	The skin became red and sensitive
3-6 years	More than thrice	Professional aquarist			Public Aquarium (i.e. work)	Working in an aquarium setting	<10 cm	<10 cm	Moon, Nettles	20+	5-10 cm	50/sqft	<1 m	Yes	5-10 min	2	The beginning of a sun burn	No
I have not worked with these jellyfish for research or aquarium purposes	More than thrice	Student (non-graduate)	Bocas del Toro, Panama. The Caribbean waters off of the Smithsonian Tropical Research Institute there.		Mangrove	Snorkeling	50-100 cm	1-2 m		5-10	5-10 cm	1	1-2 m	Maybe	1 hr+	3	aggressive static electricity shock	Yes	stinging worked its way inside swim shirt/swimsuit in most concentrated waters
1-3 years	More than thrice	Researcher (including graduate students)	Switzerland		Aquarium facility at university (not public).	Working in an aquarium setting	<10 cm			20+	2-15 cm			Yes	<5 min	2	Burn from a stinging nettle.	Yes	I have experienced this situation several times (I don't count any more), but it basically always come down to that I have either just fed the animals in the tank, or I'm cleaning algae (which pushes jellyfish around). The stinging water only began (or became noticeable) after some animals reached a size of 10+ cm.
6+ years	More than thrice	Professional aquarist	fore arms, between fingers		Public Aquarium (i.e. work)	Working in an aquarium setting	1-2 m	1-2 m	Catostylus mosaicus, Mastigias papua, Phyllorhiza punctata	20+	10-15 cm	50sq. m	1-2 m	Yes	10-15 min	2	mosquito bites	Yes
3-6 years	More than thrice	Professional aquarist	In my exhibit themed around a mangrove/Cassiopea habitat, both as a snorkeler and while working on the exhibit just with my arms	In my exhibit themed around a mangrove/Cassiopea habitat, both as a snorkeler and while working on the exhibit just with my arms	Public Aquarium (i.e. work)	Working in an aquarium setting	10-50 cm	10-50 cm	I sometimes feel irritation when reaching my arms in tanks containing many different species: Aurelia, Chrysaora (especially C. fuscescens), and Phacellophora	20+	15-30 cm	15	<1 m	Yes	30-60 min	4	It feels like many small pin-pricks when snorkeling around many large individuals, and feels like a burn when reaching into water containing them	Yes	I am normally fairly immune to Cnidarian venom based on genetics and working with them all the time
6+ years	More than thrice	Professional aquarist	Monterey Bay Aquarium		Public Aquarium (i.e. work)	Working in an aquarium setting	<10 cm			20+	15-30 cm	20	<1 m	Yes	10-15 min	5	Poison ivy	Yes	The small bumps I would get would cover 1-2inches of skin and remain for about 2 weeks (I did itch them)
3-6 years	More than thrice	Professional aquarist, Recreational swimmer/snorkeler, during other leisure activities	Ripley's Aquarium Myrtle Beach, SC		Public Aquarium (i.e. work)	Working in an aquarium setting	10-50 cm			20+	15-30 cm	100	<1 m	Yes	<5 min	4	multiple, severe insect bites	Yes
< 1 year	More than thrice	Professional aquarist	Melbourne in our Jelly exhibit		Public Aquarium (i.e. work)	Working in an aquarium setting	Wasn't close to a Cassiopea	10-50 cm	Catostylus mosaicus - Blue blubbers	5-10	10-15 cm	15	1-2 m	Yes	5-10 min	1	really mild sunburn	Yes	As previously, this occurs if disturbing the jellies too much while performing tank maintenance. they produce mucus that floats in the water column. That being said, it is much less irritating than the Cassiopeia spp.
3-6 years	More than thrice	Professional aquarist	[REMOVED]		Sea	Snorkeling	1-2 m			2-5	15-30 cm		Didn't see any or do not know	Yes	30-60 min	4	[REMOVED]	Yes	[REMOVED]
6+ years	More than thrice	Professional aquarist, Recreational swimmer/snorkeler, during other leisure activities	Public Aquarium NC Coast		Public Aquarium (i.e. work)	Working in an aquarium setting	<10 cm			5-10	5-10 cm	15	<1 m	Yes	10-15 min	3	fiberglass in skin but does not last as long	No
6+ years	More than thrice	Professional aquarist, Recreational swimmer/snorkeler, during other leisure activities, Collecting specimens in Mangrove areas	Al Reem island mangroves in Abu Dhabi		Mangrove	Snorkelling and collecting sea grass	10-50 cm			2-5	10-15 cm	1	<1 m	Yes	<5 min	1	Itchy	No	I was collecting sea grass next to the jellyfish
6+ years	More than thrice	Professional aquarist, Recreational swimmer/snorkeler, during other leisure activities	North Texas Quarry		Quarry	Scuba diving		50-100 cm	Craspedacusta sowerbi	20+	<5 cm	50 per/sq meter	Didn't see any or do not know	Yes	30-60 min	3	on set of hives	No
6+ years	More than thrice	Professional aquarist	Monterey Bay Aquarium		Public Aquarium (i.e. work)	Working in an aquarium setting		<10 cm	Catostylus mosaicus	20+	5-10 cm	75	<1 m	Yes	15 -30 min	2	paper cut	No	I didn't get the bumps I got with cassiopea
6+ years	More than thrice	Professional aquarist, Recreational swimmer/snorkeler, during other leisure activities, Collecting specimens in Mangrove areas	Bayworld, Port Elizabeth, South Africa		Public Aquarium (i.e. work)	Working in an aquarium setting	<10 cm			5-10	5-10 cm	less than 10	<1 m	Yes	5-10 min	1	Slight itch	No	Working in an aquarium cleaning
6+ years	More than thrice	Professional aquarist	Monterey Bay Aquarium		Public Aquarium (i.e. work)	Working in an aquarium setting		<10 cm	Stomolophus meleagris	10-20	10-15 cm	20	<1 m	Yes	10-15 min	4	Almost as bad as cassiopea, from what I recall	Yes	There were bumps associated with this sting
